# Supplementary material for: Tuning Schottky Barrier of Single-Layer MoS2 Field-Effect Transistors with Graphene Electrodes
Source: Nanomaterials (Basel). 2022 Sep 1;12(17):3038. doi: 10.3390/nano12173038 (PMC9458018; doi:10.3390/nano12173038)
Supplement: Supplementary file 1 [file nanomaterials-12-03038-s001.zip]

Archive with 1 entries (1 files):
- nanomaterials-1876817-supplementary.pdf
